# Supplementary material for: Lack of direct evidence for natural selection at the candidate thrifty gene locus, PPARGC1A
Source: BMC Med Genet. 2016 Nov 15;17:80. doi: 10.1186/s12881-016-0341-z (PMC5111290; doi:10.1186/s12881-016-0341-z)
Supplement: Additional file 2: Figures S1a-c. — Tajima’s D calculated across chromosome 4 using a 30 kbp sliding window by population. Chromosome 4:22.7–24.9 Mbp is shown with chromosome mean (blue) and 2.5%, 97.5% quantiles (purple) from Table 4 marked. Location of PPARGC1A is marked in red. Rs8192678 is marked by a red dashed line. Figure S1b Tajima’s D calculated across chromosome 4 using a 5 kbp sliding window by population. Chromosome 4:22.7–24.9 Mbp is shown with chromosome mean (purple) and 2.5%, 97.5% quantiles (purple) from Table 4 marked. Location of PPARGC1A is marked in red. Rs8192678 is marked by a red dashed line. Figure S1c Tajima’s D calculated across chromosome 4 using a 1 kbp sliding window by population. Chromosome 4:22.7–24.9 Mbp is shown with chromosome mean (blue) and 2.5%, 97.5% quantiles (purple) from Table 4 marked. Location of PPARGC1A is marked in red. Rs8192678 is marked by a red dashed line. (ZIP 1473 kb) [file 12881_2016_341_MOESM2_ESM.zip]

Archive with 3 entries (3 files):
- Figure S1aR2.ps
- Figure S1bR2.ps
- Figure S1cR2.ps
